# Supplementary material for: Synthesis and Characterization of Vanillin-Based π-Conjugated Polyazomethines and Their Oligomer Model Compounds
Source: Molecules. 2022 Jun 28;27(13):4138. doi: 10.3390/molecules27134138 (PMC9268122; doi:10.3390/molecules27134138)
Supplement: Supplementary file 1 [file molecules-27-04138-s001.zip]

Archive with 1 entries (1 files):
- molecules-1715416-supplementary.pdf
